# Supplementary material for: The gut hormone Allatostatin C/Somatostatin regulates food intake and metabolic homeostasis under nutrient stress
Source: Nat Commun. 2022 Feb 4;13:692. doi: 10.1038/s41467-022-28268-x (PMC8816919; doi:10.1038/s41467-022-28268-x)
Supplement: Supplementary file 4 — Source data [file 41467_2022_28268_MOESM4_ESM.xlsx]

## Sheet: Fig 1
Fig. 1a					Fig. 1b				Fig. 1c				Fig. 1e
Males		Females			Percent survival of females after starvation				Percent survival of females after starvation				Relative AstC staining intensity in the R3 region normalized by the average of fed state								Fig. 1g				Fig. 1i								Fig. 1j								Fig. 1l
Gene	Z score	Gene	Z score		Time after starvation	voilá>	voilá>AstC-RNAi		Time after starvation	voilá>Cas9	voilá>Cas9,AstCKO		Fed	Starved							Percent survival of females after starvation				Relative GFP staining intensity in the R3 region normalized by the average of fed state								Relative AstC staining intensity in the R3 region normalized by the average of fed state								Relative AstC staining intensity in the R3 region normalized by the average of fed state
Natalisin	-2.53499	Natalisin	-2.30103		0	100	100		0	100	100		118.997	28.9126							Time after starvation	R57C10-G80, AstC>	R57C10-G80, AstC>AstC-RNAi		Fed	Starved							voilá>	voilá>TSC1/2							AstC>	AstC>TSC1/2
CCHa2	-1.82998	Dh44	-1.58675		8	100	100		8	100	99.3289		112.423	8.0463							0	100	100		79.3059	204.646							64	25							13.74	6.24
Pvf3	-1.63481	scw	-1.0064		16	98.0198	100		16	100	99.3289		101.731	10.3581							8	100	100		71.9645	49.6639							55	3							17.17	6.36
spz	-1.48885	Gbp1	-1.0064		24	96.0396	100		23	99.3197	99.3289		98.7511	6.32701							16	100	100		100.554	163.977							58	7							17.51	6.92
Tk	-1.10636	AKH	-0.87247		32	91.0891	98.913		32	98.6395	99.3289		236.477	10.9776							24	100	100		195.741	45.7433							27	1							19.63	7.1
daw	-1.10223	gbb	-0.85759		40	73.2673	94.5652		40	89.1156	95.9732		106.186	9.44081							32	92.1348	100		152.747	148.586							49	4							24.7	7.85
upd3	-0.92277	RYa	-0.81295		44	67.3267	92.3913		44	87.0748	95.302		141.501	7.23234							48	80.8989	100		109.51	259.535							51	1							25.23	7.97
grk	-0.86295	daw	-0.80402		48	56.4356	86.9565		47	83.6735	92.6174		162.602	8.79224							56	56.1798	93.2584		113.36	56.7279							22	6							28.69	8.6
hh	-0.85909	pyr	-0.73854		52	43.5644	81.5217		56	71.4286	90.604		84.6312	9.55445							72	20.2247	65.1685		98.085	218.385							191	7							29.79	9.58
scw	-0.76647	grk	-0.6195		56	29.703	72.8261		60	61.9048	86.5772		70.2001	10.6367							80	11.236	47.191		58.5029	154.795							76	8							30.76	9.83
CNMa	-0.44229	CCHa2	-0.58974		60	25.7426	70.6522		64	48.2993	79.8658		104.872	7.46614							96	0	16.8539		78.703	146.271							23	19							33.27	10.91
NPLP4	-0.43071	ActB	-0.47069		64	22.7723	64.1304		68	31.9728	71.1409		219.732	14.1							104	0	4.49438		93.36	262.489							23	41							33.53	11.56
spz3	-0.35132	mav	-0.42605		68	15.8416	58.6957		72	18.3673	57.7181		54.1078	14.0213							108	0	0		64.2915	252.258							6	3							33.98	12.75
ActB	-0.23389	Orcokinin	-0.27724		72	10.8911	53.2609		80	4.08163	37.5839		72.8075	12.5827							112	0	0		72.3029	167.297							6	34							35.07	13.08
AKH	-0.06022	hh	-0.20284		76	9.90099	38.0435		84	2.04082	29.5302		122.812	8.20181							116	0	0		207.68	162.648							3	6							38.21	13.2
spi	-0.02549	upd3	-0.20284		80	6.93069	28.2609		88	0	23.4899		74.9964	24.1145											189.607	147.786							6	3							38.75	13.36
Orcokinin	0.009246	spz3	-0.18796		84	4.9505	20.6522		92		18.1208		139.47	13.1904											40.5802	212.445							6	7							39.25	13.64
Dh44	0.090291	Gbp3	-0.14331		88	2.9703	19.5652		96		16.7785		80.6834	10.8442											79.5593	204.556							29	4							39.72	13.78
RYa	0.113447	ITP	-0.14331		92	1.9802	8.69565		105		13.4228		64.1708	12.6176											35.4439	138.911							31	7							40.21	13.9
Nplp2	0.216821	CNMa	-0.05403		96	1.9802	6.52174		108		13.4228		179.705	16.3973											30.5576	237.015							107	17							41.1	14.64
AstC	0.336734	Nplp2	-0.02427		100	0	2.17391		112		10.7383		209.001	26.5203											59.5477	51.5933							105	20							41.2	14.94
pyr	0.47815	NPLP4	0.094779		104	0	2.17391		116		7.38255		101.878	22.2379											168.047	192.598							90	20							41.37	15.29
Lst	0.53025	vn	0.124541		108	0	2.17391		120		4.02685		91.0046	17.1463											131.05	164.215							75	1							42.57	15.85
Wnt4	0.540174	Lst	0.124541		112	0	2.17391		128		0.671141		46.6479	14.4351											76.3373	114.396							114	2							44.94	16.33
amn	0.572427	Wnt4	0.184064		116	0	0		132		0		77.3371	10.2951											67.5273	25.4874							79	5							45.77	16.75
vn	0.580697	Pvf3	0.332871										66.8681	19.0297											42.2234	212.493							92	6							48.87	16.78
PVF1	0.64024	amn	0.392395										62.1984	15.9617											104.043	29.5692							43	6							48.9	17.25
NPF	0.808119	spi	0.437037										142.161	8.08224											122.318	24.6809							117	15							50.33	17.38
gbb	0.918109	Tk	0.526322										138.436	37.1273											96.7858	97.9773							44	21							50.85	18.88
Gbp1	0.991711	NPF	0.526322										67.3603	29.4884											36.7828	75.7261							26	13							51.12	18.88
ITP	1.05208	PVF1	0.957864										48.1366	57.1178											37.5377	337.029							24	6							52.89	19.52
Gbp3	1.19019	Gbp2	1.43405										35.8319	36.1243											41.1756	156.45							70	4							54.62	19.95
Proc	1.29439	AstC	1.91023										251.952	38.2725											108.954	63.3161							35	11							56.4	20.51
Gbp2	1.46144	spz	2.50546										137.362	115.876											49.6785	291.159							110	8							58.2	20.82
mav	1.82118	Proc	2.53523										80.1076	81.843											104.397	56.0958							56	1							59.11	21.49
													65.4901	47.8502											151.756	125.948							65	6							59.14	21.54
													23.0581	24.9266											58.6547	165.194							108	39							59.19	22.24
													84.0027	42.4477											56.4201	177.423							93	39							62.75	22.82
													43.2334	20.3679											101.392	186.206							108	61							63.05	22.83
													78.0761	63.8905											53.4107	58.818							85	20							63.54	23.11
													71.6751	44.4926											136.358	179.737							90	9							63.6	23.55
													34.8288	82.7136											191.149	95.8351							81	11							70.96	23.77
													23.129	44.2362											229.356	170.434							157	27							74.71	23.86
													56.4359	26.472											223.715	162.8							35	15							74.85	24.3
													15.7305	29.6982											243.021	145.75							48	21							75.32	24.31
													31.8718	42.5512											85.0434	90.502							47	13							78.08	24.63
													25.2522	112.372											62.3295	163.82							59	20							78.27	25.11
													143.336	63.2874											167.72	72.6633							135	43							79.24	25.87
													78.3444	43.4838											64.2959	138.109							218	5							80.66	26.43
													96.6762	37.6842											59.1313	46.7493							121	4							83.58	26.82
													157.061	22.6297											104.404	104.478							64	20							83.93	27.57
													70.1553	47.279											63.1345	23.8881							104	16							84.99	28.17
													129.319	30.2712											60.3237	196.784							128	0							85.49	28.2
													56.8533	19.1586											102.259	91.6984							88	5							85.82	28.26
													189.889	12.5381											240.85	128.694							156								87.75	28.55
													90.8857	13.8769											192.296	138.641							143								88.26	29.11
													39.5634	41.0352											89.7661	166.619							165								88.34	30.85
													53.1509	24.6187											78.4496	148.913							188								91.73	32.39
													127.097	42.6306											33.0571	98.5535							96								93.2	32.77
													38.715	50.328											27.3388	61.8833							49								93.24	33.15
													58.7988	37.0627											44.4963	98.5072							46								94.44	33.52
													47.3323	26.9954											148.735	190.331							59								96.17	33.52
													39.9219	24.8183											181.883	222.342							33								100.65	34.18
													31.0828	35.5787											137.496	77.48							88								100.71	34.59
													33.0696	34.197											139.008	225.682							271								103.58	34.84
													107.683	29.6994											109.777	198.68							105								104.48	35.74
													67.4459	30.622											94.5737	60.3558							254								105.31	36.03
													29.963	47.1584											43.5502	393.845							475								105.83	38.32
													30.5552	29.7114											121.746	58.4701							142								107	43.42
													77.1618	46.3484											154.199	75.8777							211								107.47	43.71
													61.2693	43.6053											43.9221	409.253							243								111.14	43.71
													20.6786	26.8567											110.307	217.562							197								113.86	45.91
													24.6199												167.556	198.625							128								114.64	46.99
													23.6253												130.205	242.855							136								119.42	47.85
													159.52												80.3395	188.14							120								121.32	48.19
													65.978												153.868	75.2579							260								124.7	52.07
													124.229												71.1786	155.838							43								127.99	52.48
													75.7849												92.7679	232.981							223								128.24	52.65
													47.0323												108.498	327.486							172								129.98	55.13
													15.9713												107.391	286.956							79								144.89	55.18
													13.6276												80.5585	247.131							197								146.45	55.93
													10.2285												183.597	166.631							155								149.07	60.9
													16.8107												161.09	51.4439							99								159.71	61.76
													35.1038												184.328	145.214							39								165	62.4
													168.78												126.045	162.46							139								166.36	63.02
													251.605												70.9711	165.352							40								173.92	64.61
													137.86												67.1285	139.075															175.1	65.1
													175.567												110.914	45.0703															175.57	65.23
													120.914												112.961	171.909															179.01	65.43
													69.4606												72.9438	119.508															179.09	70.37
													38.2944												108.236	65.989															194.86	73.16
													38.2944												111.111	129.818															207.21	73.21
													90.0497												111.44	215.782															241.31	74.73
													164.885												97.3281	79.0849															260.88	76.34
													229.135												130.961	54.6555															270.03	76.81
													131.812												139.049	313.967															284.42	76.83
													122.016												85.5292	169.801															290.42	114.39
													285.183												58.751	78.9344															300.23	128.04
													163.841												72.0751	155.87															317.6	132.96
													94.6748												84.9254	107.264															324.77	143.01
													135.132												71.5367	179.326
													135.562												96.6147
													130.952												41.141
													247.991												35.9614
													91.5502												34.744
													76.7585												100.529
													209.263												77.4112
													191.786												45.1962
													76.7953												39.8483
													164.178												80.8242
													79.3018												40.1755
													87.0464												40.331
													267.729												63.842
													149.764												53.8068
													102.689												30.5826
													112.448												177.376
													252.362												30.5179
													200.807												26.1604
													327.548												62.9325
													330.149												42.0621
													240.066												34.7907
													197.075
													164.414
													125.52
													110.683
													97.2381
													161.506
													59.6947
													45.9178
													58.9402
													51.0699
													75.5807
													98.6331
													128.107
													70.6168
													63.5141
													101.382
													85.6503
													94.6441
													76.546
													80.8069
													114.606
													68.8626
													99.187
													131.575

## Sheet: Fig 2
Fig. 2a						Fig. 2b						Fig. 2c						Fig. 2d						Fig. 2e						Fig. 2h					Fig. 2i					Fig. 2i
Relative glycogen amount normalized by the average of fed state of voilá>						Relative TAG amount normalized by the average of fed state of voilá>						Relative TAG amount normalized by the average of fed state of voilá>						Relative TAG amount normalized by the average of fed state of voilá>Cas9						Relative mRNA expression normalized by the average of voilá>						Relative TAG amount normalized by the average of fed state of R57C10-G80, AstC>					Relative glycogen amount normalized by the average of fed state of R57C10-G80, AstC>					Relative glycogen amount normalized by the average of fed state of R57C10-G80, AstC>
Fed						Fed						Fed						Fed						Midgut						Fed					Fed					AstC>ChR2XXL
voilá>	voilá>AstC-RNAi					voilá>	voilá>AstC-RNAi					voilá>	voilá>AstC-RNAi					voilá>Cas9	voilá>Cas9, AstCKO					voilá>	voilá>AstC-RNAi					R57C10-G80, AstC>	R57C10-G80, AstC>AstC-RNAi				R57C10-G80, AstC>	R57C10-G80, AstC>AstC-RNAi				Head	Abdomen
103.382	116.418					92.1549	139.084					104.472	110.384					115.27	112.09					121.5	5.3					86.09	124.78				72.2	120.97				164.07	45.21
84.0571	110.109					111.612	121.481					93.2556	128.404					95.45	103.12					137.7	17.5					94.01	90.73				82.54	116.96				104.11	92.5
122.697	82.263					118.393	99.1731					92.1218	101.476					95.81	103.76					66	47.7					60.46	107.06				72.93	92.95				68.24	106.01
152.287	125.518					88.621	105.238					90.4616	118.321					95.57	85.22					75.3	44.8					91.62	109.22				71.32	113.6				78.55	62.58
104.765	60.7836					107.492	100.241					103.581	109.25					87.02	93.44					61.2	7.5					111.34	114.15				108.75	118.53				130.82	83.14
77.9956	89.9556					56.7082	109.224					95.5233	107.712					111.06	109.12					141.6	1.7					114.05	91.5				105.23	81.01				89.01	46.21
112.656	103.489					79.5321	73.9893					103.095	116.256					110.9	99.96					96.7	1.8					114.54	120.77				122.61	95.28				110.35	31.28
118.01	103.894					126.002	135.831					106.74	99.6941					75.48	112.26											118.72	96.12				118.24	95.72				86.84	42.72
107.882	79.6962					133.082	107.044					110.749	95.4423					96.13	92.04					CNS						102.99	120.77				126.23	119.32				92.16	56.25
126.141	104.72					121.411	142.585						111.761					117.31	102.4					voilá>	voilá>AstC-RNAi					106.18	126.93				119.94	87.36				75.86	3.9
51.1357	127.403					73.7865	122.618																	72.18	131.02																58.01
130.788	67.2156					101.733	112.58					Starved						Starved						74.42	108.51					Starved					Starved						5.82
86.8416	105.675					119.925	114.484					voilá>	voilá>AstC-RNAi					voilá>Cas9	voilá>Cas9, AstCKO					67.96	66.56					R57C10-G80, AstC>	R57C10-G80, AstC>AstC-RNAi				R57C10-G80, AstC>	R57C10-G80, AstC>AstC-RNAi
86.3215	134.343					100.124	122.42					61.0636	108.198					100.38	85.86					174.08	80.54					65.47	75.27				58.79	57.85				AstC>ChR2XXL, AstC-RNAi
35.0412						69.4235						75.1552	72.2802					42.14	91.61					100.26	149.15					38.69	75.63				16.15	77.87				Head	Abdomen
												58.0266	80.5408					62.57	103.1					111.09						70.02	82.92				37.15	69.09				100.22	125.59
Starved						Starved						61.9545	78.4352					83.98	72.42											47.09	83.4				39.72	51.44				88.38	138.81
voilá>	voilá>AstC-RNAi					voilá>	voilá>AstC-RNAi					63.6552	78.3137					72.77	87.4											39.04	100.72				37.38	94.86				88.53	108.73
36.3248	137.832					49.7797	101.997					24.1744	67.3805					90.85	114.93											42.01	86.15				31.07	75.76				111.51	92.76
68.5341	137.789					75.533	110.853					40.6956	64.0196					41.72	65.01											73.52	95.35				35.04	70.45				102.42	131.06
91.4185	111.498					87.4385	90.3273					30.8962	71.9968					74.2	109.79											56.48	73.6				51.71	82.37				101.32	94.94
67.5393	157.744					105.373	118.436					66.8946	57.3787					71.25	82.47											66.87	115.9				46.1	78.03				131.7	51.72
99.3163	54.1495					92.8942	66.6085					86.2908	84.5496					82.95	91.03												78.39				81.38	55.46				109.19	70.46
91.3132	93.0102					116.098	124.741																																	89.78	104.35
60.9444	53.9626					64.1493	62.677																																	89.74	60.51
64.7222	104.3					85.27	98.9077																																	87.21	100.85
59.0396	175.16					87.7351	128.143
38.1757	80.1819					56.6237	70.7134
32.7564	114.232					60.7285	96.41
90.0235	124.66					77.9655	101.409
67.1658	100.515					87.3365	65.7956
43.3195	120.075					76.5782	113.506
93.0079	151.182					80.6753	151.997

## Sheet: Fig 3
Fig. 3b						Fig. 3c						Fig. 3d						Fig. 3e					Fig. 3f					Fig. 3g						Fig. 3h
Percent survival of females after starvation						Relative TAG amount normalized by the average of fed state of AKH>Dcr2						Relative glycogen amount normalized by the average of fed state of AKH>Dcr2						Relative TAG amount normalized by the average of AKH>Dcr2					Relative glycogen amount normalized by the average of AKH>Dcr2					Percent survival of females after starvation						Relative TAG amount normalized by the average of AKH>
Time after starvation	AKH>	AKH>AstC-R2-RNAi	AKH>AKH-RNAi			Fed						Fed						Fed					Fed					Time after starvation	AKH>	AKH>AKH-RNAi	AKH>AstC-R2-RNAi	AKH>AstC-R2-RNAi, AKH		AKH>+	AKH>AKH	AKH>AstC-R2-RNAi	AKH>AstC-R2-RNAi, AKH
0	100	100	100			AKH>Dcr2	AKH>Dcr2, AstC-R2-RNAi					AKH>Dcr2	AKH>Dcr2, AstC-R2-RNAi					AKH>Dcr2	AKH>Dcr2, AKH-RNAi				AKH>Dcr2	AKH>Dcr2, AKH-RNAi				0	100	100	100	100		84.06	79.06	137.64	101.52
8	100	100	100			122.23	139.57					96.74	74.65					122.23	104.5				96.74	96.76				8	100	100	100	100		97.14	95.58	177.16	116.65
16	100	100	100			106.25	127.94					92.1	143.58					106.25	100.24				92.1	77.57				16	100	100	100	100		120.94	69.47	149.75	148.55
24	100	100	100			80.75	100.36					101.29	108.21					80.75	118.78				101.29	80.18				24	100	100	100	100		86.77	92.76	129.16	91.98
32	100	99.33	100			114.29	151.93					147.83	76.4					114.29	88.73				147.83	103.54				32	100	100	100	100		97.92	71.22	148.28	139.54
40	94.6667	99.33	99.3377			88.91	102.99					73.18	108.03					88.91	97.33				73.18	76.25				48	70	61.6667	90	76.6667		99.41	75.69	105.14	91.25
44	90	96.94	99.3377			91.89	93.22					93.71	68.99					91.89	116.9				93.71	109.17				56	33.3333	30	86.6667	51.6667		115.47	82.06	165.6	125
48	78.6667	93.96	98.0132			98.73	96.49					99.33	84					98.73	80.02				99.33	83.29				72	3.33333	6.66667	55	16.6667		77.15	72.68	220.76	136.73
52	68	90.6	96.0265			94.13	131.33					98.24	108.87					94.13	100.84				98.24	82.9				80	0	0	43.3333	5		121.15	92.71	155.41	132.95
56	52	83.89	94.0397			102.82	102.57					97.59	118.16					102.82	117.48				97.59	87.16				104	0	0	5	0			73.53	157.98	130.34
60	36.6667	80.54	90.0662				88.5						84.07						117.39					104.67				108	0	0	0	0
64	23.3333	75.17	82.1192																									112	0	0	0	0
68	16.6667	63.08	69.5364			Starved						Starved						Starved					Starved					116	0	0	0	0
72	10	39.59	50.9934			AKH>Dcr2	AKH>Dcr2, AstC-R2-RNAi					AKH>Dcr2	AKH>Dcr2, AstC-R2-RNAi					AKH>Dcr2	AKH>Dcr2, AKH-RNAi				AKH>Dcr2	AKH>Dcr2, AKH-RNAi
76	3.33333	15.71	27.8146			54.44	68.05					14.74	33					54.44	86.98				14.74	23.45
80	1.33333	5.36	11.9205			25.31	82.23					2.24	38.01					25.31	82.02				2.24	19.32
84	0	1.34	8.60927			35.58	48.94					9.35	46.46					35.58	94.49				9.35	14.62
88	0	0.67	0.662252			27.13	60.42					4.08	19.76					27.13	65.56				4.08	29.59
92	0	0	0			33.19	105.22					6.75	32.36					33.19	85.93				6.75	19.92
96	0	0	0			34.8	76.79					8.4	37.09					34.8	92.09				8.4	25.84
100	0	0	0			40.48	48.67					16.15	18.29					40.48	78.09				16.15	19.33
104	0	0	0			43.43	67.37					6.01	28.44					43.43	69.78				6.01	16.83
108	0	0	0				46.98						21.96						50.93					12.75
112	0	0	0				81.82						27.67						38.25					18.67
116	0	0	0
Time after starvation	AKH>Dcr2	AKH>Dcr2,AstC-R2-RNAi	AKH>Dcr2,AKH-RNAi
0	100	100	100
8	100	100	100
16	99.33	100	100
20	99.33	99.32	100
24	99.33	99.32	100
32	97.32	99.32	98
36	97.32	99.32	98
40	95.97	99.32	97.33
44	94.63	97.97	97.33
48	91.28	95.95	96.67
56	77.18	93.24	90.67
60	62.42	87.16	87.33
64	51.01	79.05	86
68	34.23	70.95	79.33
72	24.16	61.49	70.67
80	6.04	42.57	56.67
84	2.68	33.11	45.33
88	1.34	24.32	36.67
92	0.67	18.92	28
96	0	14.19	24
104	0	4.73	8
108	0	0	4.67
112	0	0	2
116	0	0	0
120	0	0	0

## Sheet: Fig 4
Fig. 4a							Fig. 4c					Fig. 4d								Fig. 4e								Fig. 4f
Relative GFP staining intensity in the APCs (CC) normalized by the average of fed state of AKH>CaLexA							Relative AKH staining intensity in the APCs (CC) normalized by the average of AKH>CaLexA					Relative AKH staining intensity in the APCs (CC) normalized by the average of fed state of AKH>								Relative AKH staining intensity in the APCs (CC) normalized by the average of fed state of voilá>								Relative hemolymph glucose
Fed							AstC unstimulated	AstC stimulated	AstC stimulated with AstC-R2-RNAi			Fed								Fed								Time after starvation	AKH>
AKH>CaLexA	AKH>CaLexA, AstC-R2-RNAi						80.2	80.52	93.11			AKH>	AKH>AstC-R2-RNAi							voilá>	voilá>AstC-RNAi							0	6.83	6.87	6.53	5.42
100	101						123.76	94.93	47.89			1.65794	0.880801							0.911879	0.891071							2-4	3.9	5.68	5.14	6.39	4.37	4.27	6.66	7.15
97	68						109.93	106.94	127.2			0.607837	0.577894							1.37045	1.04946							6-9	6.65	7.36	6.19	6.67	6.45	6.01	4.75
80	75						108.88	76.97	129.13			0.868396	0.876007							0.912443	0.806829							12	5.78	5.35	6.67	5.93
91	113						174.33	85.21	127.39			1.20918	1.84647							0.435996	0.43952							24	5.62	6.98	5.27	6.32
53	80						105.26	85.31	100.16			0.328114	1.04892							1.03402	0.595092							30	6.91	5.22	4.36	6.21
79	83						81.22	49.48	104.7			0.452921	1.25834							1.39735	1.30662
71	78						104.1	23.61	47.42			0.859145	2.19525							0.983946	1.27744								AKH>AstC-R2-RNAi
59	177						93.86	47.63	88.02			0.72807	1.23145							0.378836	0.649471							0	4.51	4.99	6.74	6.42
130	82						109.94	60.4	84.42			1.52731	1.3209							1.30685	1.02537							2-4	4.03	4.38	3.3	4.41	4.27	5.02	4.21	3.58
138	124						86.33	5.94	111.62			1.5678	1.03543							1.26821	0.942502							6-9	4.04	5.04	4.44	6.11	3.4	4.24	5
94	124						121.15	96.19	116.01			1.19328	1.59986								0.66517							12	5.77	4.06	7.34	5.81
118	132						91.23	90.84	121.73				0.935043								1.30088							24	5.75	4.23	4.06	5.21
101	64						59.56	67.8	79.33												0.661565							30	4.48	5.57	3.55	5.12
117	61						71.42	47.1	64.74			Starved									0.773227
171	74						115.43	112.55	146.23			AKH>	AKH>AstC-R2-RNAi								0.687397
81	87						63.42	83.09	61.56			0.300589	0.487164								0.846421
122	73							52.06	132.18			0.495535	1.9547
	78											0.525129	2.19805							Starved
	89						Relative GFP staining intensity in the APCs (CC) normalized by the average of AKH>CaLexA					0.254423	1.48305							voilá>	voilá>AstC-RNAi
	59						AstC unstimulated	AstC stimulated	AstC stimulated with AstC-R2-RNAi			0.521164	1.59931							0.402635	1.54507
	97						75.8214	190.834	91.3851			0.254953	2.20962							0.341917	1.01453
	124						124.852	109.708	111.211			0.726193	1.95367							0.252394	1.48599
	94						107.151	155.317	182.977			0.258471	1.05491							0.617886	1.15571
	67						111.397	136.776	108.992				0.902363							0.365341	0.784607
							151.624	169.828	105.324				0.527431							0.667075	1.01031
Starved							143.524	115.8	83.7186				0.237852							0.309036	0.851164
AKH>CaLexA	AKH>CaLexA, AstC-R2-RNAi						101.197	161.766	118.531				1.16825							0.584639	1.44896
180	133						141.04	178.709	23.9892				0.842439							0.67184
150	105						96.5358	96.2438	84.4689				2.24217							0.534944
141	157						74.8945	218.074	57.0663				1.2787							0.232938
135	68						82.4168	199.836	174.793											0.621773
287	159						79.3645	175.336	160.325											0.322897
148	160						107.978	153.331	160.563
197	67						73.8334	106.937	50.3507
117	113						83.5226	70.7859	101.127
152	87						52.2723	155.669	119.247
221	210						92.5767	62.1247	41.0216
183	129							85.8664	120.254
88	121
123	167
151	108
303	161
160	67
195	156
125	94
122	126
120	110
	68
	109
	149
	219
	71
	271

## Sheet: Fig 5
Fig. 5a				Fig. 5b				Fig. 5c				Fig. 5d																																	Fig. 5e
30 min food intake				Feeding events				Feeding events				Sleep fraction voilá>Cas9																																	Total night time sleep
voilá>	voilá>AstC-RNAi			voilá>	voilá>AstC-RNAi			w1118	R57C10-G80,AstC>Cas9,TrpA1	R57C10-G80,AstC>Cas9,TrpA1,AstKO		Time (h)																																	voilá>Cas9		voilá>Cas9, AstCKO
42.04	1.6			306	80			20 oC	20 oC	20 oC		0	0.066667	0	0.233333	0	0	0	0	0	0	0	0	0.3	0.433333	0	0	0	0	0	0	0	0	0	0	0	0	0	0	0	0	0	0		Fed	Starved	Fed	Starved
63.97	2.45			190	191			215	311	72		0.5	0.266667	0	0.2	0	0	0	0	0	0	0.233333	0	0.633333	0	0	0	0	0	0	0	0	0.1	0	0	0	0	0	0	0	0	0	0.166667		582	339	556	556
31.94	4.9			328	110			175	291	256		1	0.533333	0	0.4	0	0	0.166667	0	0.1	0	0.3	0	0.033333	0	0	0	0.166667	0	0.233333	0	0.166667	0.333333	0.4	0	0	0	0	0	0	0	0	0.166667		580	139	679	685
18.78	0.94			820	198			198	208	151		1.5	0.333333	0	0.4	0	0	0	0	0.666667	0	0.4	0	0	0.533333	0	0	0	0	0.366667	0	0	0.2	0.333333	0	0	0	0.333333	0	0	0	0	0.2		624	415	705	433
67.59	33.85			596	140			185	210	198		2	0.3	0	0.666667	0.366667	0	0	0.2	0.233333	0.033333	0.433333	0	0.366667	0.2	0.166667	0	0.5	0	0.633333	0	0	0.4	0.6	0.2	0	0.166667	0	0.1	0	0.2	0.266667	0		482	413	686	389
25.07	2.17			102	137			495	286	110		2.5	0.366667	0.666667	0.533333	0.133333	0.366667	0	0	0	0.566667	0.633333	0.166667	0.6	0.766667	0.2	0.233333	0	0	0.233333	0.5	0	0.7	0.466667	0	0.4	0	0	0.1	0	0.266667	0.533333	0.8		483	418	481	442
79.6	0.19			263	218			364	422	160		3	0.466667	0.566667	0.566667	0.8	0.666667	0	0.366667	0.766667	0.766667	1	0.2	0.733333	0.666667	0.233333	0.566667	0	0	0.633333	0.9	0	0.733333	0.533333	0	0.766667	0	0.266667	0.533333	0	0.433333	0.533333	0.666667		599	583	617	585
11.54	0			371	151			146	187	61		3.5	0.4	0.733333	0.733333	0.833333	0.6	0	0.233333	0.833333	0.466667	1	0.533333	0.666667	0.633333	0.466667	0.6	0.233333	0.233333	1	0.666667	0.066667	0.633333	0.8	0.2	0.966667	0.433333	0	0.933333	0.7	0.766667	0.6	0.733333		542	607	498	652
36.32	9.43			379	225			270	470	148		4	0.9	0.666667	0.6	0.733333	0.833333	0.266667	0.666667	0.566667	0.1	0.933333	0.166667	0.833333	0.9	0.766667	0.2	0.2	0.266667	0.733333	0.566667	0.366667	0.766667	0.966667	0	0.933333	0.866667	0.466667	1	1	0.9	0.666667	0.733333		501	254	686	624
46.33	17.25			381	151			259	263	81		4.5	0.566667	0.166667	0.7	1	1	0.6	0.833333	0.8	0.8	0.933333	0.466667	0.9	0.466667	0.766667	0.4	0.8	0	0.566667	0.833333	0.9	0.9	0.9	0.366667	0.9	0.933333	0.533333	1	1	0.933333	0.833333	0.733333		563	355	669	683
				340	136			176	183	121		5	0.933333	0.866667	0.8	1	1	0.666667	0.966667	0.9	1	1	0.433333	1	0.433333	0.966667	0.566667	0.7	0	1	0.8	1	1	1	0.4	1	0.966667	0.933333	1	1	0.966667	0.966667	0.8		659	404	667	535
AKH>	AKH>AstC-R2-RNAi	AKH>AKH-RNAi		648	373			410	125	163		5.5	1	1	0.8	1	1	0.066667	0.966667	1	0.833333	1	0.533333	0.9	0.833333	0.966667	0.333333	0.766667	0	0.9	1	0.966667	0.6	0.966667	0.966667	1	1	1	1	1	1	0.933333	0.933333		615	71	669	559
8.39	0	10.65						167	252	60		6	0.966667	1	0.766667	1	1	0.866667	0.866667	0.933333	0.933333	1	0.566667	1	0.833333	0.933333	0.566667	0.9	0.8	1	1	0.7	0.966667	0.966667	1	1	1	1	1	1	1	0.933333	0.966667		654	342	675	701
14.71	0	0		Tasting events				211	140	201		6.5	0.966667	1	0.633333	1	1	0.433333	0.866667	0.866667	0.833333	1	0.966667	1	1	1	0.7	0.966667	0.866667	1	0.966667	0.766667	1	0.9	1	1	1	1	1	1	1	0.966667	1		504	242	655	652
15.27	10.84	7.26		voilá>	voilá>AstC-RNAi			215	350	161		7	0.866667	1	0.466667	1	1	0.9	0.6	0.9	1	0.966667	0.9	1	0.866667	0.866667	0.8	0.933333	0.466667	1	0.966667	1	1	1	1	1	1	1	1	1	1	0.766667	0.6		517	321	643	680
41.77	5.75	2.55		3586	1099			156	177	194		7.5	0.866667	1	0.933333	1	1	0.233333	0.866667	0.4	1	0.733333	0.8	1	1	1	0.633333	0.966667	0	0.9	1	1	1	0.966667	1	1	1	1	0.9	1	0.533333	0.9	0.966667		555	66	647	529
30.08	7.73	0		2797	2695			352	424	135		8	0.9	0.966667	1	1	1	0.233333	0.566667	0.8	0.4	0.966667	0.966667	0.966667	0.733333	1	0.766667	0.866667	0.533333	0.933333	0.833333	1	0.633333	0.966667	1	1	0.9	0.866667	1	1	0.466667	0.733333	0.666667		562	309	680	411
19.05	5.47	1.51		3649	1233			334	193	283		8.5	0.866667	0.933333	0.833333	1	0.966667	0.2	1	0.533333	0.766667	1	0.9	1	0.533333	0.966667	0.6	0.966667	0.4	1	0.566667	0.966667	0.966667	0.966667	0.9	1	1	0.966667	0.6	1	0.833333	0.733333	0.8		602	151	662	496
22.25	13.48	15.18		5514	2317				248	136		9	0.433333	0.966667	1	0.8	1	0.166667	0.833333	0.533333	0.8	0.866667	0.433333	0.866667	0.833333	0.766667	0.633333	0.733333	0.266667	0.466667	0.9	0.333333	0.766667	0.733333	1	0.866667	0.8	0.166667	0.966667	0.766667	0.966667	0.566667	0.7		624	297	704	585
41.96	2.55	3.68		5943	1531				259	292		9.5	0.366667	0.766667	0.5	0.833333	0.566667	0	0.1	0.866667	0.266667	0.9	0.066667	0.333333	0.6	0.233333	0.333333	0.266667	0	1	0.2	0.2	0.533333	0.366667	0.966667	0.733333	0.566667	0.5	0.233333	0.333333	0.6	0	0.766667		601	281	685	443
28.38	2.26	2.17		3513	1737				241	174		10	0.266667	0.766667	0.8	0.633333	0.9	0	0	0.166667	0	0.6	0.133333	0.2	0.866667	0.133333	0.266667	0.166667	0.5	0.6	0	0.166667	0.8	0.733333	0.466667	0.266667	0.9	0	0	0	0	0	0.766667		623	271	671	622
26.68	7.45	0		4036	2446				148	104		10.5	0.133333	0	0.4	0	0.033333	0.4	0.466667	0	0.4	0.1	0.233333	0.066667	0.4	0	0.566667	0.233333	0	0	0	0	0.033333	0.2	0.133333	0	0	0	0.3	0	0	0	0.3		587	598	592	694
				3976	2177					150		11	0.2	0	0.133333	0	0	0.4	0	0	0	0	0	0	0	0	0	0	0	0	0.2	0.333333	0	0	0	0	0	0	0	0	0.166667	0	0.166667		459	133	686	672
				4003	2900					282		11.5	0	0	0.233333	0	0	0	0	0	0	0	0.4	0	0	0	0	0	0	0	0	0	0	0	0	0	0	0	0	0	0	0.166667	0		587	437	595	451
24 hours food intake				4645	1409							12	0.7	0.433333	0.6	0.266667	0	0.333333	0.766667	0.366667	0.633333	0.5	0.5	0.7	0.733333	0.666667	0.5	0.366667	0.1	0.7	0.833333	0.2	0.766667	0.466667	0.5	0.433333	0.433333	0.4	0.466667	0.633333	0.766667	0.6	0.566667		635	533	708	417
voilá>	voilá>AstC-RNAi			5316	1812			w1118	R57C10-G80,AstC>Cas9,TrpA1	R57C10-G80,AstC>Cas9,TrpA1,AstKO		12.5	1	0.8	0.833333	0.333333	0	0.966667	0.533333	0.2	1	1	0.866667	0.766667	0.766667	1	0.666667	0.733333	1	0.9	1	0.966667	0.6	0.633333	1	0.966667	0.366667	0.9	0.766667	1	0.966667	1	1		580	142		458
1.016	0.078				3693			29 oC	29 oC	29 oC		13	1	0.5	1	0.866667	0.766667	0.8	0.866667	0.233333	0.933333	0.966667	0.733333	0.9	0.9	0.5	0.733333	0.6	1	1	0.9	0.766667	0.6	0.766667	0.966667	0.766667	0.9	0.833333	0.966667	1	1	1	1		570	382		456
2.109	0.313							195	742	263		13.5	0.5	0.8	1	0.366667	0.733333	1	0.666667	0.966667	0.966667	1	0.866667	1	0.6	0.733333	1	0.866667	0.366667	1	0.966667	1	0.166667	0.966667	0.9	1	0.866667	1	0.833333	1	1	1	1		624	280		686
0.703	2.188			Time between feeding events				153	635	511		14	1	1	0.966667	0.966667	0.733333	0.8	1	0.866667	1	0.833333	0.966667	0.833333	1	0.766667	0.466667	0.866667	1	0.866667	1	0.933333	0.8	0.833333	0.833333	0.833333	0.666667	0.966667	1	1	1	0.966667	1		672	174		642
1.016	0.703			voilá>	voilá>AstC-RNAi			316	550	306		14.5	0.733333	0.933333	0.8	0.833333	1	1	0.966667	0.566667	0.866667	0.933333	0.833333	0.966667	0.6	1	0.933333	1	1	0.966667	0.833333	1	0.7	0.6	0.9	1	0.966667	0.766667	0.866667	1	1	0.9	0.7		666	412
2.813	0.859			4.39043	16.7426			439	631	378		15	0.5	0.966667	1	0.466667	1	0.633333	1	0.633333	0.933333	1	1	1	0.9	1	0.766667	0.666667	1	1	0.933333	0.966667	0.633333	0.966667	0.766667	0.966667	0.933333	0.7	0.933333	1	1	1	0.866667		607	348
1.406	0.547			7.07065	7.03557			154	630	643		15.5	0.8	0.7	0.966667	0.633333	0.966667	1	0.766667	1	0.866667	1	1	1	0.8	0.6	1	0.8	1	0.933333	0.9	0.966667	1	0.7	0.766667	1	0.833333	1	1	1	0.6	1	1		589	476
0.547	0.469			4.09621	12.2135			169	903	373		16	0.866667	0.933333	1	0.7	0.933333	1	1	1	0.933333	1	0.733333	1	1	0.966667	0.7	1	0.8	0.866667	0.8	1	1	1	0.933333	1	0.933333	0.9	1	1	0.866667	1	0.7
0.938	1.016			1.63391	6.79442			469	663	642		16.5	0.533333	0.9	0.966667	0.833333	1	0.766667	0.8	0.466667	0.966667	0.833333	1	1	0.8	1	0.933333	0.633333	0.966667	1	0.733333	1	1	0.633333	1	1	1	1	0.9	1	0.433333	0.566667	1
2.031	0.313			2.24457	9.60787			375	603	528		17	1	1	0.966667	0.766667	1	0.933333	0.866667	0.7	1	0.966667	0.8	1	0.766667	0.733333	0.866667	1	1	0.9	1	0.933333	0.833333	0.766667	0.866667	0.866667	0.9	0.633333	1	0.966667	1	1	1
0.781	0.781			13.1895	9.81176			257	518	384		17.5	0.666667	0.933333	1	1	0.533333	1	1	0.833333	1	1	0.933333	1	0.866667	0.833333	0.5	0.8	0.833333	1	1	1	1	0.333333	0.866667	0.966667	0.766667	0.9	1	1	1	0.8	0.966667
0.625	1.406			5.10647	6.17196			390	406	335		18	1	1	0.966667	0.8	0.5	0.833333	0.9	0.766667	1	0.733333	1	1	1	0.233333	1	1	0.833333	1	0.833333	1	0.933333	0.566667	1	1	1	1	1	1	1	1	0.466667
2.734	0.859			3.61926	8.8984			212	523	673		18.5	0.633333	0.9	1	1	0.766667	1	0.233333	1	0.666667	1	1	1	1	0.266667	0.766667	1	0.866667	0.766667	0.7	0.8	1	0.2	1	1	1	0.833333	0.933333	1	1	1	0.2
2.891	0.469			3.54359	5.9741			126	503	71		19	1	1	1	1	0.633333	0.766667	0.766667	0.766667	0.466667	1	1	1	0.666667	1	0.966667	1	1	1	1	1	0.8	0.4	0.933333	1	1	1	1	1	1	1	0.933333
3.047	0.078			3.5248	8.91524			167	436	457		19.5	1	0.766667	1	0.866667	1	1	0.166667	0.733333	0.966667	1	0.866667	1	0.966667	1	1	1	1	1	0.833333	0.933333	1	1	1	1	1	0.933333	0.866667	1	1	0.9	0.866667
				3.94233	9.88156			360	412	79		20	1	0.833333	1	0.833333	1	1	0.8	0.8	0.366667	1	0.933333	0.8	0.233333	0.5	0.733333	1	1	0.933333	0.833333	1	1	0.566667	0.933333	1	0.833333	0.5	0.933333	1	1	0.6	1
				2.06795	3.60295			182	1108	590		20.5	1	1	1	0.7	0.6	1	1	0.833333	0.5	1	0.933333	0.866667	0	1	0.733333	0.633333	0.933333	0.766667	0.833333	0.866667	1	1	0.966667	0.9	0.766667	0.933333	1	1	1	0.6	1
AKH>	AKH>AstC-R2-RNAi	AKH>AKH-RNAi						219	725	94		21	1	0.833333	0.633333	0.366667	0.9	0.966667	1	1	1	1	0.833333	0.833333	0.3	0.966667	0.533333	0.766667	0.733333	0.966667	1	1	0.9	0.7	1	1	0.833333	0.733333	1	0.933333	1	1	0.966667
1.422	0.953	0.641		Mean duration events				318	661	482		21.5	1	0.733333	0.233333	0.9	1	0.8	0.633333	1	0.7	1	1	1	0.6	0.133333	1	0.633333	1	1	0.966667	0.933333	0.633333	0.166667	1	0.766667	0.966667	1	0.933333	0.766667	1	0.966667	0.5
1.813	0.484	1.547		voilá>	voilá>AstC-RNAi			193	464	506		22	1	0.933333	0.666667	0.8	0.766667	1	1	1	1	1	1	1	0.933333	1	1	1	1	1	0.8	1	1	1	0.766667	1	1	1	0.933333	1	1	1	1
0.953	0.797	1.266		2.34	2.75			218	259	126		22.5	0.766667	1	1	0.466667	0	1	1	0.7	0.766667	0.9	0.966667	1	1	0.966667	1	1	1	0.9	1	1	1	0.533333	0.433333	1	1	0.733333	0.766667	0.9	1	1	1
1.188	1.188	0.922		2.94	2.82			201		292		23	0.233333	0.433333	0.7	0.3	0.266667	0.366667	0.333333	0.266667	0.233333	0.466667	0.7	0.566667	0.366667	0.366667	0.433333	0.366667	0.633333	0.333333	0.333333	0.5	0.5	0.5	0.233333	0.7	0.366667	0.333333	0.7	0.5	0.666667	0.333333	0.433333
3.609	0.563	1.891		2.23	2.24					132		23.5	0.466667	0	0.466667	0	0	0	0	0	0	0.833333	0	0.566667	0	0	0.266667	0	0	0	0	0	0.7	0	0	0	0	0	0	0.666667	0.9	0	0.466667
1.578	1.031	1.422		1.34	2.34					242		24	0	0	0	0	0	0	0	0	0	0	0	0	0	0	0	0	0	0	0	0	0.2	0	0	0	0	0	0	0	0	0	0
0.453	1.031	0.766		1.99	2.19							24.5	0.4	0	0	0	0	0	0.433333	0	0	0	0	0	0	0	0	0	0	0	0	0	0	0	0	0	0	0	0	0	0.2	0	0
1.344	0.484	0.797		0.77	2.54							25	0.2	0	0	0	0	0	0.2	0	0	0	0	0.2	0.2	0	0	0	0	0	0	0	0.133333	0	0	0	0	0	0	0	0	0	0
1.469	1.031	1.813		2.67	2.24							25.5	0.266667	0.166667	0	0	0	0	0	0	0	0	0	0.2	0	0	0	0	0	0	0.166667	0	0.033333	0	0	0	0	0	0	0	0.166667	0	0.166667
0.719	1.266	1.391		2.18	2.88							26	0.366667	0.233333	0.3	0.033333	0.166667	0	0.4	0.033333	0	0	0	0.466667	0.633333	0	0	0	0	0	0	0	0.366667	0	0	0	0	0	0	0	0.166667	0	0
0.797	0.297	1.344		2.1	2.58							26.5	0.6	0.133333	0.566667	0.4	0	0	0.233333	0.3	0	0	0	0	0	0.2	0	0	0	0.166667	0	0	1	0	0.133333	0.266667	0	0	0	0.433333	0.666667	0.266667	0
2.438	0.875	1.734		2.1	1.87							27	0	0	0.566667	0.8	0.3	0	0.3	0	0	0.166667	0	0.166667	0	0.233333	0	0	0.066667	0.166667	0	0	0.4	0	0.033333	0.566667	0	0.366667	0	0.5	0	0.6	0
2.594	1.031	1.578		2.73	2.66							27.5	0.366667	0.233333	0.9	0.9	0	0.4	0.9	0	0.366667	0.266667	0.333333	0.9	0.3	0.533333	0.066667	0	0.433333	0	0.733333	0	0.7	0	0	0.633333	0	0.3	0	0.233333	0.266667	0.366667	0.166667
1.188	0.328	1.891		1.64	1.98							28	0.133333	0.333333	1	1	0	0.666667	0.6	0.3	0.866667	0.433333	0	0.6	0.733333	0.6	0.266667	0	0	0.2	0.7	0	0.633333	0	0	0.933333	0.166667	0	0	1	0.166667	0.233333	0.4
1.656	2.281	1.266										28.5	0.433333	0	0.7	1	0.166667	0.933333	0.533333	0.666667	0.333333	0.166667	0	0.966667	0.766667	0.766667	0.3	0	0	0.6	0.933333	0.166667	0.733333	0.566667	0.4	0.933333	0.933333	0.1	0	1	0.1	0.633333	0.366667
2.906	2.672	0.641										29	0.566667	0	0.966667	1	0.266667	0.3	1	1	0.9	0	0	1	0.7	1	0.166667	0	0.133333	0.7	1	0	1	0.533333	0.066667	1	1	0.066667	0	1	0.6	0.433333	0.366667
2.281	0.953	1.344										29.5	0.1	0	0.4	1	0	1	0.966667	1	0.466667	0.233333	0.433333	1	0.8	0.8	0	0	0.7	0.766667	1	0.166667	1	0.8	0.466667	1	0.833333	0	0	1	0.666667	1	0.566667
1.5	0.875	2.203										30	0.366667	0	0.966667	1	0	0.833333	1	0.833333	0.7	0.533333	0.166667	0.8	1	0.966667	0.4	0.2	0.933333	0.733333	1	0	1	0.733333	1	1	1	0	0.3	1	1	0.933333	0.433333
2.359	1.344	1.891										30.5	0.633333	0.266667	0.7	1	0.4	0.566667	0.966667	1	1	0.5	0.433333	0.9	0.966667	1	0.766667	0	0.666667	1	1	0.266667	0.833333	0.766667	1	1	1	0.633333	0.7	1	1	0.066667	0.966667
2.516	1.703	2.125										31	0.966667	0.4	0.5	1	0	0.033333	0.933333	1	1	0.433333	0.5	0.966667	0.966667	1	1	0	0.866667	0.9	1	0.4	0.733333	0.6	1	1	1	0.766667	0.6	1	1	1	0.8
2.984	0.172	1.891										31.5	0.933333	0.8	1	1	0	0.833333	0.666667	1	0.966667	0.9	0.533333	0.866667	0.433333	1	0.966667	0.333333	0.766667	0.7	0.9	0.9	0.833333	0.933333	1	1	1	0.9	0.666667	1	1	1	0.966667
1.344	1.969	2.906										32	1	0.066667	0.733333	1	0	0	0.833333	0.833333	1	0.6	0.433333	0.533333	0.833333	1	0.366667	0.133333	0.966667	0.866667	1	0.533333	0.933333	1	1	1	1	0.333333	0.633333	0.933333	1	0.333333	0.833333
2.875	2.359	1.188										32.5	0.733333	0.733333	0.933333	0.966667	0	0	0	0.766667	0.833333	0.733333	0.3	0.433333	0.833333	0.866667	0.266667	0.1	1	0.833333	0.833333	0.766667	0.566667	0.766667	0.666667	1	0.833333	0	0.7	0.933333	0.933333	0	0.433333
2.438	0.484	3.375										33	0.333333	0.633333	0.766667	0.166667	0	0	0.033333	0	0.633333	0.666667	0.3	0.566667	0.166667	0.666667	0	0	0.566667	0.7	0.9	0.866667	0.8	0	0.533333	0.933333	1	0	1	0.366667	1	0	0.733333
2.359	0.719	3.219										33.5	0.066667	0.7	0.5	0	0	0	0.333333	0.566667	0.7	0.7	0.433333	0.533333	0.2	0.633333	0.166667	0	0.233333	0.6	0.266667	1	0.833333	0	0.5	1	0.4	0	0.566667	0.133333	0.333333	0.166667	0.266667
2.484	2.047	2.203										34	0	0.466667	0.4	0	0	0	0.166667	0.033333	0.366667	0.733333	0.233333	0.166667	0	0	0	0	0	0	0.366667	0.766667	0.333333	0	0.1	0.633333	0	0	0.4	0	0	0	0.366667
3.688	1.656	1.031										34.5	0.1	0	0	0	0	0	0.333333	0	0	0	0	0.3	0	0	0	0.333333	0	0	0	0.2	0	0	0	0	0	0	0.3	0	0	0	0.133333
2.75	1.109	2.984										35	0.1	0	0	0	0	0	0.233333	0	0	0.166667	0	0	0	0	0	0.033333	0	0	0	0	0	0	0	0	0	0	0.1	0	0	0.233333	0
3.141	1.188											35.5	0	0	0	0	0	0	0.166667	0	0	0	0	0	0	0	0	0	0	0	0	0	0	0	0	0	0	0	0	0	0	0	0
1.734	0											36	0.466667	0	0.466667	0	0	0.566667	0.633333	0	0	0	0	0.2	0	0	0	0.166667	0	0	0	0	0.433333	0	0	0	0.166667	0	0	0	0.2	0	0
3.297												36.5	0.166667	0	1	0.733333	0	0.966667	0.366667	0.033333	0	0.866667	0	0.066667	0	0	0	0	0	0	0	0	0.933333	0.166667	0	0.166667	0.033333	0	0.4	0	0.233333	0.266667	0
3.844												37	0.033333	0	1	0.533333	0	0.833333	1	1	0	0	0	0.633333	0	0	0	0.2	0	0	0	0	0.833333	0	0.666667	0.666667	0.133333	0.2	0	0.066667	0.666667	0.733333	0.2
2.828												37.5	0.466667	0	0.566667	1	0	0.566667	0.766667	0.1	0	0	0	0	0	0.366667	0	0.366667	0	0	0.466667	0.133333	1	0	1	0.733333	0	0	0.166667	0.466667	1	0.4	0.333333
3.141												38	0	0	0.5	0.966667	0	1	0.933333	0	0.2	0.2	0	0.7	0.466667	0.866667	0	0.266667	0	0	0.4	0.333333	0.766667	0	1	0.466667	0	0	0	0.833333	0.733333	0.8	0.966667
3.219												38.5	0.4	0	0.4	0.833333	0.2	0.733333	1	0.4	0.533333	0.3	0	0.366667	0.066667	0	0	0.666667	0	0.733333	0.3	0.366667	1	0	1	0.5	0	0	0	0.266667	0	0.633333	1
1.422												39	0.733333	0	0.466667	1	0	0.733333	1	0	0.066667	0.733333	0	0	0.166667	0	0	0.2	0	1	0.6	0.333333	0.9	0	0.766667	1	0	0.2	0.433333	0.7	0.333333	0.9	1
2.438												39.5	0	0	1	1	0	0.933333	1	0.2	0.9	0.466667	0.033333	0.966667	0.333333	0.8	0	0.7	0	1	0.5	0.333333	1	0	0.766667	0.6	0	0.133333	0.066667	0.733333	0.766667	0.266667	0.866667
2.203												40	0.566667	0	0.7	1	0.166667	0.933333	1	0.766667	0.9	0.833333	0.9	0.233333	0.466667	1	0	0.9	0	1	0.833333	0.6	0.8	0	0.466667	0.933333	0	0	0.333333	0.733333	0.266667	0.5	0.8
3.844												40.5	0.6	0	0.6	0.7	0	0.766667	1	0.4	0.933333	0.833333	0	0.5	0	0.833333	0	1	0.2	0.766667	1	0.566667	0.966667	0	0.7	0.9	0	0.333333	0	0.9	0.6	1	0.866667
1.891												41	0.7	0	0.266667	1	0.533333	1	1	0	0.9	0.2	0	0.366667	0	0.766667	0	0.333333	1	0.2	1	0	1	0	0	0.933333	0.233333	0.5	0	0.433333	0.7	0.266667	0.833333
												41.5	0.433333	0	0.833333	0.833333	1	1	1	0.833333	0.833333	0.8	0	0.7	0.933333	0.433333	0	0	0.3	0.6	0.7	0	0.833333	0.3	0.633333	1	0.233333	0.366667	0	0.3	1	0.766667	0.733333
												42	0.2	0	0.9	0.833333	1	1	0.966667	1	0.9	0.866667	0	0.533333	0.8	0.633333	0	0.833333	0	0.366667	0	0.333333	0.966667	0.2	1	1	0.666667	0.6	0.166667	0	1	0.8	0.633333
												42.5	0.466667	0	0.233333	0	1	0.866667	1	0.1	0.766667	0.833333	0.166667	0.533333	0	0.4	0	0.733333	0.833333	0.366667	0.7	0.533333	0.666667	0.166667	1	1	0	0.866667	0.066667	0.133333	1	0.6	0.966667
												43	0.733333	0	0.8	0.633333	1	0.9	1	0	0.7	0.733333	0.066667	0.833333	0.333333	0.5	0.1	0.7	0.2	0.366667	0.1	0.266667	1	0.7	1	0.866667	0	0.633333	0.633333	0.066667	1	0	0.7
												43.5	0.433333	0	0.133333	0.233333	1	1	0.866667	0.1	0.1	0.166667	0	0.7	0.3	0.133333	0.1	0	0	0.233333	0	0	0.966667	0.333333	0.4	0.566667	0.2	0.933333	0	0	0.533333	0.3	0.766667
												44	0.366667	0	1	0.733333	1	1	1	1	0.933333	0.366667	0	0.633333	0.7	0.333333	0.166667	0.566667	0.4	0.1	0.1	0.3	0.8	0.133333	1	0.333333	0.333333	0.966667	0.566667	0	0	0.433333	1
												44.5	0.833333	0	0.5	1	1	1	1	1	0.566667	0.633333	0	0.033333	0.333333	1	0.7	0.866667	0.6	1	0.366667	0.2	0.666667	0	0.6	1	0.766667	0.966667	0.7	0	0.066667	0.533333	0.433333
												45	0.766667	0.2	0	0.733333	1	0.733333	0.833333	0.6	0.733333	0.7	0	0.8	0.4	0.733333	0.266667	0.366667	0.166667	0.733333	0.166667	0.466667	0.8	0.266667	0.766667	0.9	0	1	0.833333	0	0.566667	0.766667	0.533333
												45.5	0.233333	0.7	0.8	0	1	0.866667	0.666667	0	0.733333	0.666667	0	0.633333	0.9	0.533333	0	0	0	0	0.333333	0.533333	0.933333	0.933333	0.566667	1	0.933333	1	0.933333	0.166667	0.6	0	0.666667
												46	0.166667	0.766667	0.933333	0	1	0.8	1	0.033333	0.9	0.8	0.466667	0.433333	0.3	0.566667	0.3	0.7	0	0	1	0.933333	1	1	0.566667	1	0	1	1	0	0.733333	0.5	1
												46.5	1	0.966667	0.666667	0	1	1	1	0.9	0.233333	0.766667	0.666667	0.633333	0.966667	0.733333	0.566667	0.533333	0.7	0.2	0.8	0.766667	0.833333	0.233333	0.666667	1	0.533333	1	1	0	1	0.8	0.8
												47	0.6	1	0.066667	0	1	0.233333	0.2	0	0	0.766667	0.066667	0.6	0.433333	0.066667	0	0.2	0.633333	0.7	0	1	0.533333	0	0	1	0.5	1	1	0	0.733333	0.266667	0.6
												47.5	0.933333	0.966667	0	0	1	0	0	0	0	0.933333	0	0.3	0.166667	0	0	0	0	0.533333	0	1	0.3	0	0	0.2	0	1	1	0	0	0.066667	0.166667
												Sleep fraction voilá>Cas9, AstCKO
												Time (h)
												0	0.866667	0.966667	1	0.966667	0.733333	0.933333	0.166667	0.866667	0.333333	0.666667	0.566667	0.733333	0.466667	0.666667	0	0	0.866667	0.666667	0.7	1	0	0.633333	0.433333	0.333333
												0.5	0.5	0.7	1	0.833333	0.166667	0.8	0	1	0.533333	0.533333	0.6	0.833333	0.466667	0.266667	0.233333	0	0.666667	0.3	0.733333	0.966667	0.3	1	0	0.933333
												1	0.233333	0.933333	1	0.533333	0.333333	0.533333	0.466667	0.833333	0.266667	0.833333	0.866667	1	0.7	0.466667	0	0	0.8	0.766667	0.766667	0.933333	0	0.7	0	0.666667
												1.5	0.633333	0.666667	1	0.766667	0.433333	0.7	0.866667	1	0.533333	0.866667	0.833333	0.733333	0.7	0.533333	0.233333	0.4	0.766667	0.833333	0.7	0.833333	0.233333	1	0.733333	0.933333
												2	0.833333	0.833333	1	0.8	0.566667	0.933333	0.766667	0.766667	0.633333	1	0.833333	0.833333	0.8	0.8	0.1	0.5	0.333333	0.933333	0.433333	0.7	0.166667	1	0.666667	0.766667
												2.5	0.733333	0.733333	1	0.6	0.833333	0.933333	0.866667	0.9	0.766667	0.6	0.8	1	0.966667	0.666667	0.733333	0.733333	0.666667	0.9	0.966667	0.633333	0.733333	1	0.566667	0.766667
												3	0.566667	0.9	0.9	0.833333	0.533333	0.966667	0.933333	0.966667	0.7	0.766667	0.8	0.933333	1	0.766667	0.9	0.933333	0.7	0.9	0.733333	1	0.966667	1	0.933333	0.633333
												3.5	0.7	1	0.933333	0.8	0.9	1	0.9	0.9	1	0.9	0.766667	0.933333	1	0.7	0.666667	0.766667	0.933333	0.966667	0.9	0.933333	0.666667	1	0.9	0.8
												4	0.533333	0.933333	0.966667	0.9	0.333333	1	0.9	1	0.933333	0.7	1	0.9	1	0.9	0.9	0.733333	0.833333	1	0.7	1	0.766667	1	0.966667	0.966667
												4.5	0.6	1	0.866667	1	0.7	0.566667	0.833333	0.966667	0.9	0.966667	0.966667	0.933333	1	0.433333	0.866667	0.8	0.866667	1	0.9	1	0.933333	0.966667	0.733333	0.966667
												5	0.966667	1	1	1	0.666667	1	1	0.766667	0.833333	1	1	1	1	0.833333	0.933333	0.933333	0.933333	1	0.733333	0.833333	0.866667	1	0.933333	0.4
												5.5	0.966667	0.833333	1	1	0.7	0.9	1	1	0.966667	0.9	1	1	1	0.9	1	0.866667	1	0.833333	1	1	0.866667	0.933333	0.933333	1
												6	1	0.766667	1	1	0.733333	1	1	0.933333	0.866667	0.9	1	1	1	0.966667	1	1	0.933333	1	1	0.766667	0.833333	1	0.9	1
												6.5	1	0.666667	1	1	0.966667	0.833333	0.933333	1	1	0.833333	1	1	1	0.933333	1	0.966667	0.8	1	0.966667	0.933333	1	1	0.966667	1
												7	0.933333	0.9	1	1	0.866667	1	1	0.766667	1	0.933333	1	1	1	0.966667	1	0.933333	0.966667	1	0.866667	0.266667	0.766667	0.966667	0.966667	1
												7.5	0.433333	1	1	1	1	0.766667	1	1	0.833333	0.933333	1	1	1	0.933333	1	0.733333	0.666667	1	0.933333	0.666667	0.933333	1	1	1
												8	0.9	1	1	0.966667	0.766667	1	1	1	0.9	1	0.8	1	1	0.966667	1	1	0.933333	1	1	0.833333	1	1	1	1
												8.5	0.933333	1	0.933333	1	0.7	1	1	0.966667	0.833333	0.966667	0.933333	0.966667	1	1	1	0.966667	1	1	1	0.966667	0.466667	1	0.933333	1
												9	0.833333	0.966667	1	1	0.633333	1	0.933333	1	0.433333	0.866667	0.966667	1	1	0.8	1	0.933333	0.866667	1	0.8	0.866667	0.533333	1	0.833333	1
												9.5	0.633333	0.533333	0.933333	1	0.766667	1	0.9	0.966667	0.233333	0.933333	0.866667	1	1	0.933333	0.833333	1	0.966667	0.766667	0.566667	0.833333	0.8	1	0.966667	0.966667
												10	0.933333	0.633333	1	0.966667	0.8	0.833333	0.466667	1	0.5	0.9	0.8	1	1	0.5	0.8	0.533333	0.866667	0.766667	0.8	0.866667	0.633333	0.8	0.833333	0.966667
												10.5	0.6	0.8	0.9	0.7	0.833333	1	0.766667	0.9	0.9	0.733333	0.566667	1	0.766667	0.433333	0.733333	0.533333	0.433333	0.933333	0.466667	0.833333	0.533333	0.7	0.533333	0.9
												11	0.266667	0.6	0.7	0.6	0.466667	0.666667	0	0.633333	0.1	0	0.466667	0.766667	0.866667	0.166667	0	0.666667	0	0.9	0.133333	0	0.066667	0.6	0.5	0.533333
												11.5	0	0.533333	1	0.166667	0.133333	0.466667	0	0.533333	0	0	0.166667	0.7	0.833333	0	0	0.166667	0	0.2	0.166667	0	0.2	0.8	0	0
												12	0.7	0.4	1	0.5	0.6	0.9	0.466667	0.9	0.6	0.433333	0.8	0.833333	0.566667	0.533333	0.333333	0.966667	0.566667	0.833333	0.2	0.866667	0.7	1	0.666667	0.766667
												12.5	0.7	0.666667	1	1	1	0.633333	0.2	0.7	0.666667	0.966667	1	1	0.633333	0.9	0.8	1	0.866667	1	0.9	0.933333	0.933333	1	0.933333	1
												13	1	1	1	1	0.366667	0.9	0.7	0.966667	0.966667	0.966667	1	0.966667	0.7	0.233333	0.833333	1	0.866667	1	1	0.933333	0.9	1	1	1
												13.5	0.733333	1	1	1	0.733333	0.966667	0.5	1	1	1	1	1	0.633333	1	0.933333	1	0.8	1	1	1	0.833333	1	0.966667	1
												14	0.433333	1	1	1	0.6	0.866667	0.166667	1	0.866667	1	0.833333	1	1	0.866667	0.966667	1	0.866667	1	1	1	1	1	1	1
												14.5	0.666667	1	1	1	1	0.8	0.333333	1	1	1	1	1	1	1	1	1	0.833333	1	1	1	0.666667	1	0.866667	1
												15	0.733333	0.866667	1	0.866667	0.666667	0.966667	0.3	1	1	1	1	1	1	1	1	1	1	1	1	1	0.533333	1	0.8	0.933333
												15.5	1	1	1	0.966667	0.733333	0.7	0.566667	1	1	0.666667	0.933333	1	1	1	0.566667	1	0.8	1	1	1	0.533333	1	0.166667	1
												16	1	1	1	1	0.6	0.8	0.233333	1	0.966667	1	1	1	1	1	0.933333	1	1	1	1	0.366667	0.1	0.866667	0.766667	1
												16.5	1	1	1	1	0.433333	0.966667	1	0.933333	1	0.8	1	1	1	1	0.966667	1	0.966667	1	1	0.666667	0.633333	1	1	0.966667
												17	1	1	1	1	0.066667	1	0.966667	1	1	1	0.933333	1	0.966667	1	0.966667	1	1	1	1	0.633333	1	1	0.8	0.966667
												17.5	0.866667	1	1	1	0.966667	1	1	1	1	1	1	1	1	1	1	1	1	1	1	1	1	1	0.933333	1
												18	0.7	1	1	1	0.6	0.8	0.933333	1	0.966667	1	0.966667	1	0.966667	1	0.966667	1	1	1	1	1	1	1	1	1
												18.5	0.9	1	1	0.933333	0.8	0.9	1	1	1	0.933333	1	1	0.933333	1	1	0.866667	1	1	1	1	1	1	0.8	0.966667
												19	0.8	1	1	1	0.933333	1	1	1	0.866667	1	1	1	0.766667	1	1	1	1	1	1	1	0.966667	0.7	1	1
												19.5	0.966667	1	1	1	0.633333	1	0.966667	1	1	1	1	1	0.766667	1	0.966667	1	1	1	1	1	0.866667	0.666667	1	1
												20	0.2	0.933333	1	1	0.666667	0.3	1	0.966667	0.933333	1	1	1	0.9	1	1	1	1	1	1	1	1	0.733333	0.9	0.966667
												20.5	0.1	1	1	1	0.6	1	1	1	0.966667	1	1	1	1	0.766667	1	0.833333	1	1	1	1	1	1	0.566667	1
												21	0.766667	1	1	1	1	1	1	1	1	1	0.833333	1	1	0.933333	1	0.933333	1	1	1	1	1	0.833333	0.966667	1
												21.5	1	1	1	1	1	0.966667	0.666667	1	1	1	0.966667	1	1	1	1	1	1	1	1	1	0.733333	1	0.6	1
												22	1	1	1	1	0.533333	0.866667	0.733333	1	1	0.933333	0.466667	1	1	0.933333	1	0.8	0.866667	1	1	1	1	1	0.966667	1
												22.5	1	1	1	1	0.633333	1	0.933333	1	0.866667	0.966667	1	0.5	1	1	1	0.966667	1	1	1	1	1	1	0.7	1
												23	0.7	0.9	0.866667	0.8	0.633333	0.633333	0.7	0.7	0.7	0.733333	0.7	0.666667	0.933333	0.533333	0.7	0.7	0.7	0.633333	0.733333	0.933333	0.4	1	0.433333	1
												23.5	0.533333	0.8	0.6	0.8	0.2	0.533333	0.233333	0.633333	0.9	0.8	0.866667	0.5	1	0.7	0.6	0.566667	0.9	0.966667	0.966667	1	0.9	1	0.966667	1
												24	0	0.5	0.233333	0.933333	0.733333	0.9	0.166667	0.466667	0.633333	0.366667	0.266667	0	0.8	0.233333	0	0	0	0.7	0.8	0	0.366667	0.3	0.466667	0	1	0	0.166667	0.833333
												24.5	0.066667	0.633333	0.666667	0.6	0.5	0.8	0	0.966667	0.966667	0	0	0	0.833333	0	0	0	0	0.566667	0	0.166667	0	0.8	0	0.166667	1	0	0	0.5
												25	0.3	0.533333	0.7	0.966667	0.2	0.633333	0	0.933333	1	0.5	0.333333	0.233333	0.7	0	0	0	0	0.7	0.166667	0.333333	0	0.1	0	0.333333	1	0	0.166667	0.433333
												25.5	0.466667	0.466667	0.266667	0.233333	0.666667	0.9	0.566667	0.933333	0.866667	0.6	0.5	0.8	0.866667	0.166667	0	0.033333	0	0.933333	0.5	0.633333	0	0.5	0	0.266667	0.933333	0	0	0.766667
												26	0.6	0.833333	0.366667	0.733333	0.233333	0.8	0.966667	1	0.833333	0.566667	0.433333	0.233333	0.966667	0.3	0	0.366667	0.166667	0.966667	0.6	0.566667	0.133333	0.866667	0.2	0.6	0.466667	0.2	0	0.9
												26.5	0.666667	0.866667	1	0.6	0.933333	0.766667	1	1	0.633333	0.766667	0.933333	0.633333	0.966667	0.333333	0.4	0.166667	0.166667	0.9	0.733333	0.333333	0.066667	0.966667	0.4	0.7	0.633333	0.166667	0.233333	0.966667
												27	0.833333	0.733333	0.7	0.6	0.533333	0.866667	1	0.833333	0.733333	0.733333	0.6	0.833333	0.833333	0.433333	0.466667	0.233333	0.266667	0.966667	0.666667	0.866667	0	0.233333	0.5	0.466667	0.766667	0.333333	0.7	0.833333
												27.5	1	0.833333	0.766667	0.7	0.733333	0.9	0.9	0.9	0.933333	1	0.9	0.8	0.9	0.666667	0.8	0.633333	0.833333	0.933333	0.866667	0.966667	0	0.966667	0.466667	0.633333	0.6	0.266667	0.833333	0.933333
												28	0.866667	0.9	0.766667	1	0.8	0.533333	1	0.633333	1	0.833333	0.733333	0.966667	0.933333	0.4	0.633333	0.8	0.466667	1	0.8	0.866667	0	0.766667	0.4	0.466667	0.666667	0.7	0.933333	0.9
												28.5	0.633333	1	0.866667	1	0.833333	0.766667	1	1	1	0.8	1	0.766667	0.866667	0.8	1	0.466667	0.633333	0.933333	1	1	0	1	0.8	0.566667	0.8	0.5	1	0.966667
												29	1	0.933333	0.933333	1	0.9	0.833333	0.8	1	1	1	1	0.8	0.9	0.866667	0.733333	0.833333	0.466667	1	1	0.933333	0	1	1	0.233333	0.566667	0.766667	1	0.933333
												29.5	1	0.933333	0.866667	1	0.833333	0.966667	1	0.766667	1	0.8	1	0.833333	0.9	0.7	0.866667	1	0.933333	1	1	0.866667	0	1	1	0.733333	0.7	0.966667	1	0.966667
												30	1	1	0.966667	1	1	1	1	0.833333	1	0.366667	0.966667	0.966667	1	0.866667	1	0.566667	0.933333	1	1	1	0.233333	1	1	0.866667	1	0.8	1	0.933333
												30.5	1	0.933333	0.9	0.966667	0.866667	1	1	1	1	0.233333	0.733333	1	1	0.933333	0.766667	0.933333	1	0.933333	1	1	0.533333	1	1	0.433333	0.966667	0.833333	1	0.7
												31	1	1	0.966667	0.966667	0.766667	1	1	0.8	0.966667	0.966667	0.966667	0.966667	0.9	1	0.8	0.866667	0.966667	0.966667	0.933333	1	0.4	1	0.966667	0.833333	0.833333	1	1	0.866667
												31.5	0.7	1	0.766667	1	1	1	0.933333	0.966667	0.833333	1	0.966667	1	0.9	1	1	0.7	0.966667	1	0.966667	1	0.833333	1	1	0.9	0.766667	1	1	0.533333
												32	1	0.966667	0.833333	1	0.966667	0.9	0.933333	0.766667	1	0.9	1	1	0.966667	0.966667	1	0.4	0.866667	1	1	1	0.666667	1	1	0.833333	0.8	0.966667	1	0.9
												32.5	1	0.5	0.966667	1	0.466667	0.9	0.933333	0.866667	0.933333	1	1	1	1	0.966667	0.966667	0.633333	0.9	1	1	0.833333	0.4	1	1	0.466667	0.733333	0.866667	1	0.633333
												33	0.9	0.9	0.966667	0.8	1	0.833333	0.833333	0.9	1	0.8	0.7	1	0.8	0.666667	0.633333	0.466667	0.3	0.866667	1	0.766667	0.666667	1	0.966667	0.7	0.833333	0.8	0.966667	0.6
												33.5	0.966667	0.4	0.966667	0.966667	0.633333	0.8	0.8	0.833333	0.766667	0.433333	0.933333	0.766667	0.966667	1	0.4	0.633333	0.2	0.933333	0.933333	0.866667	0.4	1	0.933333	0.8	0.433333	0.666667	0.866667	0.8
												34	0.5	0.866667	0.8	0.266667	0.9	0.566667	0.5	0.8	0.533333	0.033333	0.666667	0.633333	0.766667	0.766667	0.233333	0.433333	0	0.833333	0.6	0.766667	0.3	0.8	0.533333	0.566667	0.533333	0.6	0.766667	0.666667
												34.5	0.566667	0.5	0.433333	0	0.333333	0.766667	0.066667	0.166667	0.233333	0	0	0.4	0.166667	0.3	0.166667	0.1	0	0.3	0.133333	0.933333	0.266667	0.2	0	0.5	0.333333	0	0	0.5
												35	0	0	0	0	0.233333	0.5	0	0	0	0	0	0	0.2	0.433333	0	0	0	0	0.2	0.033333	0.766667	0	0	0	0.266667	0	0	0.5
												35.5	0.166667	0	0	0	0	0	0	0	0	0.2	0.166667	0.2	0.333333	0	0	0	0	0	0	0	0.266667	0.166667	0	0.166667	0	0	0	0.6
												36	0.2	0.533333	0.833333	0	0.166667	0.5	0.566667	0.733333	0.9	0.3	0.4	0.8	0.533333	0.8	0	0.266667	0.333333	0.8	0.366667	0.766667	0.766667	0.9	0.266667	0.133333	0.733333	0	0.266667	1
												36.5	0.2	0.8	0.633333	0.533333	0.433333	0.833333	0.4	0.566667	0.9	0.633333	0.333333	0.666667	0.866667	0.733333	0.166667	0.333333	0.7	0.9	0.433333	0.766667	0.566667	0.9	0.633333	0.666667	0.233333	0.233333	0.666667	1
												37	0.5	1	0.966667	1	0.733333	0.9	1	1	0.966667	0.666667	0.2	1	1	0.933333	0.5	0.966667	0.933333	1	0.533333	0.933333	0.9	0.933333	0.833333	0.533333	0.666667	0.366667	1	1
												37.5	0.8	1	0.866667	0.666667	0.3	0.766667	1	1	0.933333	0.6	0.566667	1	1	0.866667	0.4	0.533333	0.866667	1	0.533333	0.833333	0.933333	1	0.5	0.666667	0.766667	0.633333	1	0.866667
												38	1	1	0.566667	0.533333	0.566667	0.733333	1	1	1	0.566667	0.566667	1	1	0.633333	0.8	0.233333	0.933333	1	0.933333	0.566667	0.933333	1	0.9	0.666667	0.466667	0.5	1	1
												38.5	1	0.766667	0.233333	0.766667	0.733333	0.533333	1	1	0.833333	0.633333	0.9	0.933333	1	0.833333	0.866667	0.6	0.833333	1	0.6	0.666667	1	1	0.566667	0	0.466667	0.666667	1	1
												39	0.833333	1	0.166667	0.6	0.566667	0.766667	0.866667	0.466667	0.966667	0.4	0.4	1	1	0.9	0.833333	0.533333	0.733333	1	0.833333	0.533333	1	1	0.5	0.5	0.266667	0.5	1	1
												39.5	1	1	0.566667	0.366667	0.666667	0.666667	0.933333	0.966667	0.766667	0	0.166667	1	1	1	1	0.166667	0.833333	1	0.433333	0.933333	1	1	0.366667	0.433333	1	0.433333	1	1
												40	1	1	0.866667	0.6	0.4	1	0.966667	1	1	0.433333	1	0.933333	0.9	0.966667	0.9	0.966667	0.766667	1	0.966667	0.9	1	1	0.9	0.1	0.933333	0.7	1	0.966667
												40.5	0.866667	1	0.3	0.833333	0.633333	1	0.8	1	1	0.8	1	1	0.933333	1	0.733333	0.7	0.6	1	0.933333	0.5	1	1	0.333333	0.566667	0.933333	0.466667	1	0.666667
												41	0.6	1	0.5	0.566667	0.933333	1	1	1	0.9	0.766667	1	1	0.5	1	0.7	0.2	0.6	0.5	0.833333	0.766667	1	1	0.933333	0.5	0.266667	0.266667	1	0
												41.5	1	0.733333	0.8	0.6	0.3	1	1	0.966667	0.733333	1	0.866667	1	0.933333	1	0.766667	0.666667	0.566667	0.833333	0.933333	0.966667	1	1	0.266667	1	0.4	0.433333	1	0.933333
												42	0.533333	0.966667	0.533333	0.333333	0.733333	0.733333	1	0.566667	0.966667	1	1	1	0.9	1	1	0.7	1	0.633333	0.766667	1	1	1	1	0.466667	0.3	0.533333	1	0.8
												42.5	0.666667	1	0.366667	0.666667	0.733333	0.733333	1	0.933333	1	1	0.933333	1	0.966667	1	1	0.966667	0.766667	0.833333	0.266667	1	1	1	0.633333	0.166667	0.833333	0.966667	1	1
												43	0.733333	1	0.633333	0.733333	0.766667	1	0.8	0.966667	1	0.866667	1	1	1	1	0.8	0.866667	1	1	0.166667	1	1	1	0.8	1	0.766667	0.766667	1	1
												43.5	1	1	0.266667	0.566667	0.733333	1	1	1	0.966667	1	0.633333	1	1	1	1	0.666667	0.766667	0.833333	0.166667	1	1	1	0.533333	0.6	0.633333	0.866667	1	1
												44	1	1	0.433333	0.433333	0.9	0.8	1	1	1	1	0.733333	1	1	1	0.966667	0.166667	0.733333	0.933333	0.266667	1	1	1	0.9	0.866667	0.866667	1	1	1
												44.5	1	1	0	1	0.5	1	1	1	1	0.933333	1	1	1	1	0.933333	0.5	0.533333	0.766667	0.466667	1	1	1	0.566667	0.766667	0.166667	0.866667	1	0.933333
												45	0.666667	1	0.533333	0.233333	1	0.866667	0.866667	1	1	0.9	0.9	1	1	1	0.233333	0.2	0.6	0.566667	0.666667	0.766667	1	0.766667	0.6	0.966667	0.366667	0.8	1	0.566667
												45.5	0.8	1	1	0.433333	0.533333	0.8	0.933333	1	1	0.8	1	1	0.9	1	1	0.933333	0.5	0.666667	0.8	0.8	1	0.5	0.4	0.433333	0.8	1	1	0.966667
												46	1	1	0.8	0.333333	0.9	0.8	1	0.866667	1	0.933333	1	1	0.933333	0.966667	1	0.666667	0.633333	0.9	0.433333	1	1	1	0.433333	0.166667	0.8	0.933333	1	0.833333
												46.5	0.9	1	1	0.5	0.3	0.9	1	0.866667	0.933333	0.966667	1	1	1	1	0.866667	1	1	0.766667	0.766667	1	1	1	0.8	1	0.8	0.733333	1	0.866667
												47	0.833333	1	1	0.666667	0.266667	1	1	0.866667	0.966667	0.8	1	1	1	1	0.866667	0.7	0.3	0.566667	0.866667	1	1	1	0.7	0.666667	0.833333	0.9	0.9	1
												47.5	0.4	1	0.566667	0	0.9	0.166667	0.6	0.033333	1	0.833333	1	1	0.366667	1	0.266667	0.166667	0	0	0.766667	1	1	0.366667	0.666667	1	0.933333	0.633333	1	0.933333
[truncated: 4 more columns]

## Sheet: Fig S1
Fig. S1a				Fig. S1b				Fig. S1c					Fig. S1d						Fig. S1f				Fig. S1g					Fig. S1h					Fig. S1i						Fig. S1k						Fig. S1l
Percent survival of males after starvation				Percent survival of females after starvation				Percent survival of males after starvation					Relative mRNA expression normalized by the average of fed state						Percent survival of females after starvation				Number of GFP positive cells in the midgut					Relative mRNA expression normalized by the average of voilá>					Relative CNS AstC staining intensity normalized by the average of AstC>						Relative TAG amount normalized by the average of fed state of voilá> (1c)						Relative glycogen amount normalized by the average of fed state of voilá>
Time after starvation	voilá>	voilá>AstC-RNAi		Time after starvation	AstC-RNAi/+	voilá>AstC-RNAi		Time after starvation	voilá>Cas9	voilá>Cas9,AstCKO			Midgut						Time after starvation	AstC-RNAi/+	R57C10-G80, AstC>AstC-RNAi		Fed	Starved				voilá>	voilá>TSC1/2				AstC>	AstC>TSC1/2					Fed						Fed
	100	100		0	100	100		0	100	100			Fed	Starved					0	100	100		59	118				45	276				83.6982	101.314					AstC-RNAi/+	voilá>AstC-RNAi					voilá>	voilá>AstC-RNAi
0	100	100		8	100	100		8	100	100			85.0929	74.3533					8	100	100		65	99				86	320				111.065	82.3143					88.9461	120.559					43.9969	116.178
8	100	98.4127		16	100	100		16	100	99.3421			72.3495	78.7095					16	100	100		74	89				127	360				123.848	88.2501					99.6434	140.283					118.751	117.332
16	86.4865	95.2381		24	100	100		23	93.4307	95.3947			115.606	63.3847					24	100	100		68	102				89	115				106.045	137.11					117.274	110.849					127.614	170.036
24	56.7568	76.1905		32	93.2584	98.913		32	71.5328	72.3684			133.11	68.2421					32	93.2584	100		76	82				60	120				93.4825	117.637					106.181	129.261					149.982	138.916
32	36.4865	57.1429		40		94.5652		40	10.9489	19.7368			93.7495	79.3696					48	68.5393	100		79					132	194				99.4845	84.866					110.143	119.319					141.612	145.942
36	17.5676	25.3968		44		92.3913		44	2.18978	11.1842			86.5322	93.4106					56	43.8202	93.2584							54	118				86.8257	77.3136					108.03	117.653					68.5419	189.521
40	6.75676	6.34921		48	68.5393	86.9565		47	1.45985	10.5263			67.509	91.1553					72	3.37079	65.1685							206	210				100.685	91.7677					101.955	126.994					105.856	136.987
44	1.35135	4.7619		52		81.5217		56	0	3.94737			146.051	89.3629					80	0	47.191												94.8662	72.4471					98.785	108.916					85.4866	92.9536
48	0	3.1746		56	43.8202	72.8261		60	0	2.63158									96	0	16.8539																		112.784	104.265					33.6382	113.039
52	0	0		60		70.6522		64	0	0.657895			CNS						104	0	4.49438																			122.096					114.725	95.1248
56	0	0		64		64.1304		68	0	0			Fed	Starved					108	0	0																								116.379	79.6037
60	0	0		68		58.6957							134.1	75.75					112	0	0																		Starved						70.8679	140.248
				72	3.37079	53.2609							77.4	91.28					116	0	0																		AstC-RNAi/+	voilá>AstC-RNAi					113.448	83.4463
				76		38.0435							60.6	121.19																									40.234	118.184					102.702
				80	0	28.2609							135.13	57.53																									42.159	78.9597					106.4
				84	0	20.6522							107.5	53.16																									56.7896	87.9592
				88	0	19.5652							85.28	151.19																									61.2172	85.6939					Starved
				92	0	8.69565																																	34.0737	85.5397					voilá>	voilá>AstC-RNAi
				96	0	6.52174																																	57.9446	73.6149					24.9238	42.3888
				100	0	2.17391							Relative AstC staining intensity normalized by the average of fed state																										33.6887	69.9311					2.26588	35.0165
				104	0	2.17391							CNS																										64.2973	78.6432					21.6551	49.8056
				108	0	2.17391							145.57	71.1462																									64.169	62.6898					27.0143	20.6111
				112	0	2.17391							82.4147	141.126																									53.6453	92.3394					30.3267	1.52239
				116	0	0							89.6025	71.4743																															27.216	10.4179
													130.544	138.742																															3.61371	31.514
													110.562	94.1117																															28.335	20.0331
													94.5656	83.5082																															33.6028	41.7433
													97.7543	68.011																															24.9057	31.2315
													76.1229	100.62																															41.7195	39.9846
													88.2069	128.698																															24.9683	67.0928
													107.684	74.1552																																95.012
													103.171																																	48.7649
													73.8023

## Sheet: Fig S4
Fig. S4a					Fig. S4c					Fig. S4d				Fig. S4e
Relative mRNA expression normalized by the average of R57C10>					Percent survival of females after starvation					Relative TAG amount normalized by the average of R57C10>				Relative glycogen amount normalized by the average of R57C10>
Midgut					Time after starvation	R57C10>	R57C10>AstC-RNAi	R57C10>AstC-R2-RNAi		Fed				Fed
R57C10>	R57C10>AstC-RNAi				0	100	100	100		R57C10>	R57C10>AstC-RNAi	R57C10>AstC-R2-RNAi		R57C10>	R57C10>AstC-RNAi	R57C10>AstC-R2-RNAi
101.31	168.62				8	100	100	100		85.78	118.64	117.08		75.49	83.18	119.85
99.78	99.3				16	100	100	100		109.8	89.7	109.99		83.42	71.41	97.61
69.29	82.52				24	100	100	100		104.81	114.48	103.23		81.65	97.37	102.14
125.86	129.67				32	95.5056	95.5556	93.3333		99.89	120.76	97		114.09	96.85	97.31
88.26	74.06				48	89.8876	85.5556	81.1111		109.66	117.14	92.89		106.78	76.42	112.69
115.49	56.83				56	70.7865	63.3333	55.5556		95.85	94.61	118.52		118.34	91.09	99.51
					72	30.3371	26.6667	17.7778		101.55	72.26	93.48		115.26	102.11	95.8
CNS					80	0	1.11111	1.11111		88.2	95.65	108.37		131.1	90.51	73.41
R57C10>	R57C10>AstC-RNAi				104	0	0	0		93.75	105.8	62.74		88.05	90.8	111.38
115.11	3.2				108	0	0	0		110.71	98.43	62.45		85.82	78.77	100.7
59.17	6.48				112	0	0	0
78.62	6.85				116	0	0	0		Starved				Starved
110.42	6.13									R57C10>	R57C10>AstC-RNAi	R57C10>AstC-R2-RNAi		R57C10>	R57C10>AstC-RNAi	R57C10>AstC-R2-RNAi
118.34	4.49									61.32	59.89	39.07		30.54	19.16	20.09
118.34	5.45									52.86	40.23	36.29		31.58	20.89	17.53
										50.71	57.88	33.17		23.14	20.47	17.41
										41.14	64.37	40.24		28.09	24.27	15.48
										79.5	48.97	63.16		23.47	19.03	17.62
										34.85	40.63	28.99		24.02	17.6	18.38
										71	66.41	58.73		25.48	21.8	15.99
										86.77	50.54	45.08		22.43	17.44	17.71
										57.88	40.37	51.57		24.1	14.91	16.87
										55.9	87.4	53.78			19.01	18.09

## Sheet: Fig S5
Fig. S5a						Fig. S5b						Fig. S5c						Fig. S5d
Relative mRNA expression normalized by the average of R57C10>						Relative TAG amount normalized by the average of fed state of R57C10-G80, AstC> (2h)						Relative glycogen amount normalized by the average of fed state of R57C10-G80, AstC> (2i)						Eggs per female for 12 hours
Midgut						Fed						Fed						voilá>	voilá>AstC-RNAi
AstC>	AstC>AstC-RNAi					AstC-RNAi/+	R57C10-G80, AstC>AstC-RNAi					AstC-RNAi/+	R57C10-G80, AstC>AstC-RNAi					13.8	15
73.9	8.58					82.77	124.78					104.91	120.97					15.6	17
98.24	9.44					92.72	90.73					100.92	116.96					15.3	15.7
105.41	7.91					109.13	107.06					90.14	92.95					15.8	14.4
87.76	12.11					98.81	109.22					121.94	113.6					14.8	13.9
142.36	8.98					102.49	114.15					105.1	118.53					14.8	16.8
92.33						100.53	91.5					134.23	81.01
						94.88	120.77					134.27	95.28
CNS						91.93	96.12					153.03	95.72
AstC>	AstC>AstC-RNAi					104.95	120.77					144.2	119.32
195.41	6.53						126.93					119.21	87.36
67.63	5.86
91.19	12.05					Starved						Starved
98.2	3.15					AstC-RNAi/+	R57C10-G80, AstC>AstC-RNAi					AstC-RNAi/+	R57C10-G80, AstC>AstC-RNAi
63.66	7.03					38.53	75.27					70.49	57.85
83.9	5.06					40.37	75.63					41.19	77.87
						54.38	82.92					14.15	69.09
						58.62	83.4					33.28	51.44
						32.63	100.72					29.52	94.86
						55.49	86.15					17.12	75.76
						32.26	95.35					38.97	70.45
						61.57	73.6					38.77	82.37
						61.45	115.9					61.37	78.03
						51.37	78.39					36.6	55.46

## Sheet: Fig S6
Fig. S6c					Fig. S6d						Fig. S6e				Fig. S6f					Fig. S6g				Fig. S6h					Fig. S6i					Fig. S6k						Fig. S6j
Percent survival of males after starvation					Percent survival of females after starvation						Percent survival of males after starvation				Percent survival of females after starvation					Percent survival of females after starvation				Relative mRNA expression normalized by the average of AKH>Dcr2					Relative TAG amount normalized by the average of AKH> fed state					Relative TAG amount normalized by the average of AKH> fed state						Relative TAG amount normalized by the average of AKH>Dcr2 fed state (3c)
Time after starvation	AKH>	AKH>AstC-R2-RNAi	AKH>AKH-RNAi		Time after starvation	AstC-R2-RNAi/+	AKH-RNAi/+	AKH>AstC-R2-RNAi	AKH>AKH-RNAi		Time after starvation	AKH>	AKH>AstC-R1-RNAi		Time after starvation	Aug>	Aug>AstC-R1-RNAi	R57C10>AstC-R2-RNAi		Time after starvation	AKH>	AKH>AstC-R2-RNAi		APCs (CC)					Fed					Fed						Fed
0	100	100	100		0	100	100	100	100		0	100	100		0	100	100	100		0	100	100		AKH>Dcr2	AKH>Dcr2,AstC-R2-RNAi				AKH>	AKH>AstC-R2-RNAi				AKH>	AKH>AKH-RNAi					AstC-R2-RNAi/+	AKH>Dcr2,AstC-R2-RNAi
8	100	100	100		8	100	100	100	100		8	100	98		8	100	100	100		8	100	100		172.75	5.36				104.806	96.2023				104.806	94.9218					96.72	151.29
16	100	100	98.9796		16	100	100	100	100		16	99	96		16	100	100	100		16	100	100		34.14	4.55				97.1227	82.3162				97.1227	105.486					107	138.68
24	97	100	96.9388		24	100	100	100	100		24	88	80		20	100	100	100		23	100	100		60.57	21.48				108.408	101.845				108.408	97.803					104.73	108.78
32	43	46.9388	67.3469		32	97.7528	95.5556	99.33	100		32	38	40		24	96.6292	95.5056	94.382		32	100	100		68.76	3.6				99.0436	95.402				99.0436	104.166					106.87	164.68
36	13	21.4286	39.7959		40			99.33	99.3377		40	1	16		40	86.5169	88.764	78.6517		40	100	100		112.25	3.6				94.4816	101.084				94.4816	96.0823					104.6	111.64
40	0	4.08163	8.16327		44			96.94	99.3377		48	0	4		48	70.7865	67.4157	59.5506		44	97.8723	100		151.54	13.77				107.567	87.9987				107.567	100.004					97.92	101.04
44	0	0	0		48	79.7753	77.7778	93.96	98.0132		56	0	4		68	23.5955	26.9663	8.98876		47	97.1631	99.3464							97.6029	103.365				97.6029	91.6403					85.63	104.59
48	0	0	0		52			90.6	96.0265		64	0	0		80	1.1236	7.86517	3.37079		56	87.9433	96.0784		Relative mRNA expression normalized by the average of AKH>Cas9					107.007	102.805				107.007	91.5203					88.84	142.36
52	0	0	0		56	41.573	48.8889	83.89	94.0397						96	0	0	0		60	75.8865	93.4641		APCs (CC)					87.7586	96.3624				87.7586	100.524					102.07	111.18
56	0	0	0		60			80.54	90.0662		Percent survival of females after starvation				104	0	0	0		64	48.227	87.5817		AKH>Cas9	AKH>Cas9,AstC-R2KO				96.2023					96.2023	98.7635					105.63	95.93
60	0	0	0		64			75.17	82.1192		Time after starvation	AKH>	AKH>AstC-R1-RNAi		108	0	0	0		68	21.9858	74.5098		150.82	87.51
					68			63.08	69.5364		0	100	100		112	0	0	0		72	7.80142	64.0523		106.31	27.72				Starved					Starved						Starved
					72	4.49438	18.8889	39.59	50.9934		8	100	100		116	0	0	0		80	1.41844	37.9085		78.75	56.27				AKH>	AKH>AstC-R2-RNAi				AKH>	AKH>AKH-RNAi					AstC-R2-RNAi/+	AKH>Dcr2,AstC-R2-RNAi
					76			15.71	27.8146		16	100	100		120	0	0	0		84	1.41844	22.8758		64.37	84.59				26.5317	31.5739				26.5317	38.697					36.63	73.77
					80	1.1236	7.77778	5.36	11.9205		24	98	94							88	0.70922	9.80392		118.45	78.02				44.2195	44.8197				44.2195	45.38					38.63	89.14
					84			1.34	8.60927		32	95	76							92	0	5.88235		81.31	30.95				23.1302	36.4961				23.1302	42.8188					40.5	53.05
					88			0.67	0.662252		40	78	38							96	0	3.92157							36.376	48.6214				36.376	47.3408					22.61	65.49
					92			0	0		48	52	10							105	0	1.30719							25.2111	50.4222				25.2111	57.9455					50.78	114.05
					96	0	0	0	0		56	19	2							108	0	0.653595							22.65	44.8597				22.65	40.4578					40.9	83.24
					100	0	0	0	0		64	8	2							112	0	0.653595							33.2946	52.0229				33.2946	43.6192					43.7	52.76
					104	0	0	0	0		72	2	2							116	0	0.653595							31.6939	55.8646				31.6939	46.4204					50.25	73.03
					108	0	0	0	0		80	0	0							120	0	0							48.0611	34.8153				48.0611	58.1856					45.04	50.93
					112	0	0	0	0																				53.2634	41.3382				53.2634						36.89	88.69
					116	0	0	0	0

## Sheet: Fig S7
Fig. S7a					Fig. S7b					Fig. S7c							Fig. S7d						Fig. S7e
Relative TAG amount normalized by the average of DILP2>					Relative glycogen amount normalized by the average of DILP2>					Relative DILP2 staining intensity in the IPCs normalized by the average of fed state of voilá>							Relative DILP2 staining intensity in the IPCs normalized by the average of fed state of DILP2>						Relative pAKT/AKT staining intensity normalized by the average of fed state of DILP2>
Fed					Fed					Fed		Starved					Fed		Starved				Fed		Starved
DILP2>	DILP2>AstC-R2-RNAi				DILP2>	DILP2>AstC-R2-RNAi				voilá>	voilá>AstC-RNAi	voilá>	voilá>AstC-RNAi				DILP2>	DILP2>AstC-R2-RNAi	DILP2>	DILP2>AstC-R2-RNAi			DILP2>	DILP2>AstC-R2-RNAi	DILP2>	DILP2>AstC-R2-RNAi
107.89	99.1				75.48	114.3				10	71	63	52				79	78	141	159			99.26	94.91	105.07	97.99
102.24	91.56				101.75	106.04				17	95	89	178				22	261	122	254			110.36	86.23	88.97	93.52
98.89	95.75				117.62	110.97				115	181	155	116				15	103	54	78			92.47	111.95	97.09	98.94
89.26	89.89				68.3	108.72				56	240	70	14				180	9	196	33			97.91	100.39	94.41	103.22
100.15	97.01				116.98	113.65				135	20	90	49				142	128	140	52
98.05	115.43				108.4	62.72				33	234	43	80				142	67	188	80			Relative pAKT/Histone H3 staining intensity normalized by the average of fed state of DILP2>
98.47	111.03				95.32	91.35				122	278	339	27				98	18	188				Fed		Starved
99.94	94.28				108.94	103.79				28	28	181	89				53	24	114				DILP2>	DILP2>AstC-R2-RNAi	DILP2>	DILP2>AstC-R2-RNAi
111.87	94.07				107.22	92.32				159	23	58	233				219	71					88.48	90.87	98.03	87.21
93.24	102.03					99.93				125	120	45	60				79	50					103.15	80.88	103.32	103.81
										256	80	56	258				72						107.64	94.95	112.69	91.48
Starved					Starved					63	54	76	99										100.73	90.79	85.52	84.69
DILP2>	DILP2>AstC-R2-RNAi				DILP2>	DILP2>AstC-R2-RNAi				161	196	58	45				Relative DILP3 staining intensity in the IPCs normalized by the average of fed state of DILP2>
72.3	64.55				27.13	46.11				34		199					Fed		Starved
70.41	62.04				52.97	57.26				186		58					DILP2>	DILP2>AstC-R2-RNAi	DILP2>	DILP2>AstC-R2-RNAi
66.65	61.2				30.45	39.57						113					117	74	157	70
72.51	56.18				48.04	49.65						267					35	97	108	182
62.25	58.27				42.46	50.83						268					16	73	73	116
63.51	74.81				39.78	44.5						74					66	28	121	309
59.53	60.78				41.28	47.5						171					128	52	304	30
74.39	71.67				32.71	48.68											146	130	51	45
63.71	67.27				51.36	39.46				Relative DILP3 staining intensity in the IPCs normalized by the average of fed state of voilá>							102	84	101	63
77.53	67.69									Fed		Starved					86	35	347	359
										voilá>	voilá>AstC-RNAi	voilá>	voilá>AstC-RNAi				187	44	224	218
										7	67	50	42				117	63	28
										13	90	74	174				100	123	63
										121	163	160	105
										57	299	71	11
										171	20	69	42
										26	229	36	58
										125	294	323	26
										23	26	181	64
										150	20	37	143
										106	101	32	63
										289	58	37	218
										68	53	57	60
										153	85	57	39
										25		149
										165		51
												60
												231
												240
												58
												206

[truncated: 2 more sheets: Fig S8, Fig S9]
